# Supplementary material for: Stabilized Supralinear Network Model of Responses to Surround Stimuli in Primary Visual Cortex
Source: eNeuro. 2025 May 13;12(5):ENEURO.0459-24.2025. doi: 10.1523/ENEURO.0459-24.2025 (PMC12185980; doi:10.1523/ENEURO.0459-24.2025)
Supplement: Extended data — Download Extended data, ZIP file. [file eneuro-12-ENEURO.0459-24.2025-s003.zip]

Archive with 18 entries (18 files):
- SSN_2d_V1-main/FSS.py
- SSN_2d_V1-main/FSS_parameter.py
- SSN_2d_V1-main/LICENSE
- SSN_2d_V1-main/LT.py
- SSN_2d_V1-main/LT_parameter.py
- SSN_2d_V1-main/orient_map.txt
- SSN_2d_V1-main/README.md
- SSN_2d_V1-main/sample_cells.txt
- SSN_2d_V1-main/Spikes_FSS.py
- SSN_2d_V1-main/Spikes_FSS_parameter.py
- SSN_2d_V1-main/Spikes_LT.py
- SSN_2d_V1-main/Spikes_LT_parameter.py
- SSN_2d_V1-main/Spikes_STC_Center.py
- SSN_2d_V1-main/Spikes_STC_Center_plus_Surround.py
- SSN_2d_V1-main/Spikes_STC_parameter.py
- SSN_2d_V1-main/STC_Center.py
- SSN_2d_V1-main/STC_Center_plus_Surround.py
- SSN_2d_V1-main/STC_parameter.py
