# Supplementary material for: Stabilized Supralinear Network Model of Responses to Surround Stimuli in Primary Visual Cortex
Source: eNeuro. 2025 May 13;12(5):ENEURO.0459-24.2025. doi: 10.1523/ENEURO.0459-24.2025 (PMC12185980; doi:10.1523/ENEURO.0459-24.2025)
Supplement: Extended data — Download Extended data, ZIP file. [file eneuro-12-ENEURO.0459-24.2025-s003.zip › SSN_2d_V1-main/FSS_parameter.py]

from numpy import *
from scipy.special import erf

########################################################################


orient_map=loadtxt('/orient_map.txt',delimiter=',') # import the orientation map as an array                            

num_el=orient_map.size  

ncol=orient_map.shape[1]  

delta_theta=16./(ncol-1) 

delta_x= delta_theta*0.6  


n_loc=2.                    
n_loc_e=1.                   
N_pop= n_loc*num_el         
Ne= n_loc_e*num_el          
Ni= (n_loc-n_loc_e)*num_el  


# neuron parameters:
mtaue= 10. 
mtaui=6.67 
mne=2.2 
mni=2.2
maK=0.01 
srf=0.25/0.6  
        


# connection parameters:
Rc=3. 
sig_spatial_Far_ie =6.   
sig_spatial_Far_ee =3.   
sig_spatial_i=2.          
sig_orient_Near_e=55.     
sig_orient_Far_e=25.     
sig_orient_i=55.         


# connection weights 
psi=1.2
#excitatory
Jee_Near=psi*0.06           
Jie_Near=psi*0.05         

Jee_Far=psi*0.03 
Jie_Far=psi*0.03 

#inhibitory
Jei=psi*0.044 
Jii=psi*0.024 


# input:                                                                                                                                                                                                    
def NR(C):
 Rmax=50.
 C50=11.
 response=(Rmax* C**3.5)/( C50**3.5 + C**3.5)
 return response

sig_fori=20.                                                                                                                                       \
                                                                                                                                                                                                            

# stimulus parameters
C1=16.4 # center stim  contrast 
C2=16.4
lc=8.
a=18.
l=100.


# simulation parameters:
run_time=500.
dt=0.5
T=int(float(run_time/dt)) 
