# Supplementary material for: Stabilized Supralinear Network Model of Responses to Surround Stimuli in Primary Visual Cortex
Source: eNeuro. 2025 May 13;12(5):ENEURO.0459-24.2025. doi: 10.1523/ENEURO.0459-24.2025 (PMC12185980; doi:10.1523/ENEURO.0459-24.2025)
Supplement: Extended data — Download Extended data, ZIP file. [file eneuro-12-ENEURO.0459-24.2025-s003.zip › SSN_2d_V1-main/orient_map.txt]

90	91.062	91.837	90.885	31.543	14.659	16.774	24.723	74.559	100.56	109.42	119.24	134.6	155.28	171.76	2.5131	10.834	18.837	28.325	64.861	130.52	143.4	155.56	168.52	3.7629	20.889	35.532	45.264	50.828	52.296	43.494	5.8603	173.67	172.55	174.64	3.1279	61.465	76.502	81.293	85.916	94.103	116.27	143.38	151.52	148.49	116.77	92.373	87.697	86.139	84.872
95.983	97.592	100.16	106.89	171.92	5.5261	8.8559	10.242	4.7811	126.88	123.52	129.19	139.59	155.1	172.93	8.7753	22.434	35.004	46.528	56.349	63.214	7.1341	176.69	4.0075	14.009	25.97	37.668	46.739	52.605	55.096	49.978	4.8923	169.3	166.77	165.04	159.15	118.05	95.815	93.721	95.392	100.43	112.92	136.63	152.01	155.42	142.53	103.38	94.806	93.809	94.887
104.57	107.31	113.65	133.85	169.16	1.3341	5.9195	7.5766	4.3304	157.25	134.03	134.04	140.68	153.42	175.08	19.72	36.785	47.963	55.782	61.108	63.323	55.668	20.798	12.87	17.517	27.43	40.038	51.237	59.119	64.333	67.844	159.55	161.09	161.18	159.22	151.85	129.28	107.7	101.18	100.35	103.06	112.56	140.83	162.77	169.29	169.37	150.2	110.29	107.02	110.61
123.27	125.33	134.57	152.77	170.64	0.68662	6.2437	9.4246	9.6963	175.2	135.33	132.28	137.19	147.84	178.39	36.891	50.332	57.854	63.107	66.795	68.666	65.938	36.691	12.021	12.893	22.98	43.904	63.072	73.373	80.445	89.799	119.85	150.63	157.26	157.45	151.9	134.93	113.97	104.97	102.37	103.29	111.77	163.91	178.65	1.763	2.3455	179.07	158.4	131.43	129.07
155.48	149.25	152.18	161.46	172.82	2.3719	9.6908	15.989	23.01	38.692	102.69	116.93	125.34	133.4	0.74684	55.717	61.91	66.842	70.833	74.097	76.847	79.435	88.89	169.86	171.16	169.49	112.23	93.668	93.536	95.532	100.06	111.89	139.53	156.85	161.19	158.82	145.17	118.35	105.53	101.17	99.18	91.964	10.912	10.453	10.464	10.135	8.1155	179.56	156.12	142.76
173.07	164.87	162.27	166.39	175.82	7.7522	20.089	33.322	48.744	65.234	79.888	92.501	104.72	115.97	108.95	75.127	75.309	78.428	81.561	84.792	89.108	98.432	127.97	150.5	153.65	147.83	132.2	115.85	107.72	104.53	104.02	106.67	123.47	168.81	177.47	179.17	177.91	144.51	96.277	90.853	76.803	33.609	21.118	18.194	17.283	16.86	15.826	11.454	174.68	152.62
4.0638	176.16	169.64	170.11	5.6207	35.811	51.861	60.793	67.434	72.838	77.453	81.952	88.661	113.65	144.43	135.71	112.05	102.73	100.69	101.67	105.83	116.57	135.95	148.72	151.15	146.91	137.28	125.58	116.3	110.03	105.22	99.223	75.548	29.865	22.809	21.209	21.996	26.454	39.157	51.057	44.153	32.711	27.002	24.876	24.492	25.113	26.309	27.235	23.953	172.53
20.82	22.95	55.821	80.69	79.79	77.47	76.392	76.478	77.099	77.68	77.773	76.841	72.68	176.26	164.63	156.7	146.18	134.86	126.5	122.39	122.82	129.78	143.89	154.19	155.98	151.97	143.88	133.74	123.91	114.87	104.27	84.554	55.33	40.634	34.302	30.94	29.035	28.268	29.037	31.965	34.619	34.505	34.077	34.822	37.14	41.289	47.152	53.479	58.028	58.687
59.901	71.503	79.469	83.528	85.46	86.364	86.664	86.389	85.358	83.226	79.189	70.302	40.976	6.3667	173.47	164.61	156.54	149.09	142.8	138.36	136.98	142.74	161.71	173.37	172.62	166.15	156.72	146.46	136.41	124.45	97.659	61.704	49.398	43.582	39.608	36.175	32.54	27.903	21.296	13.344	13.661	47.709	62.886	68.701	73.328	76.689	78.014	76.813	72.768	65.87
80.482	81.254	82.761	85.126	88.457	92.522	96.495	99.206	99.595	96.288	84.189	48.31	23.784	11.352	0.82782	171.14	162.94	156.59	152.08	149.62	151.59	179.99	28.015	29.107	24.618	15.935	3.3247	171	163.68	165.32	28.973	45.18	46.521	45.87	44.369	41.736	36.249	20.493	167.51	150.2	137.89	120.73	106.43	100.64	98.807	97.751	95.718	91.206	82.414	69.183
89.815	86.008	84.125	85.466	91.433	103.04	116.22	125.45	131.38	137.51	156.6	15.093	21.588	18.774	10.844	179.54	169.07	162.15	158.69	159.44	178.14	38.678	44.368	44.13	41.515	36.034	25.831	12.026	3.0295	3.4512	15.842	34.471	45.11	50.317	53.866	58.467	88.538	135.98	139.93	139.76	135.47	125.22	114.27	109.22	107.98	107.77	106.9	103.59	93.686	70.974
99.888	90.161	81.019	77.979	98.39	142.06	147.39	149.39	151.4	154.95	163.75	6.8357	26.973	32.005	29.212	17.771	179.19	167.35	163.93	170.42	33.186	49.18	51.817	51.907	50.488	46.814	38.112	21.195	6.8212	2.8295	7.0547	21.667	45.686	65.378	83.289	103.34	119.42	129.27	135.32	138.79	138.62	130.61	117.99	113.54	114.24	116.11	117.64	117.98	114.45	68.468
129.78	160.85	25.874	20.734	5.6033	170.37	162.65	159.46	158.61	159.67	164.4	5.8467	41.742	50.529	52.802	52.258	44.431	175.56	165.21	3.7848	49.869	56.324	58.138	58.77	58.571	56.9	50.482	24.369	179.72	174.87	175.47	178.77	87.965	98.43	106.17	114.11	121.61	128.48	135.07	142.29	151.7	164.22	119.89	115.56	121.85	126.52	130.31	134.23	140.76	171.39
165.48	1.768	13.63	16.629	11.553	0.60619	170.53	164.72	161.99	161.25	163.04	12.807	61.179	64.789	66.662	68.732	72.378	83.576	125.48	134.32	63.985	64.431	65.749	67.202	68.875	71.102	75.519	135.85	158.87	162.48	163.99	159.68	122.84	109.07	111.36	116.49	122.43	128.98	137.57	155.36	10.935	27.727	33.579	33.149	156.05	143.38	144.32	147.5	153.74	169.21
174.91	5.2547	15.704	21.564	20.719	11.904	178.34	168.59	163.55	160.81	158.14	81.276	73.103	72.923	73.842	75.868	80.205	92.322	123.38	138.81	128.54	84.124	79.003	80.279	84.023	91.072	104.97	126.97	143.81	152.86	157.56	155.17	118.91	106.91	110.26	116.18	122.9	130.92	145.64	6.1964	27.158	33.719	36.304	35.419	23.567	166.78	156.05	155.59	159.05	168.61
179.06	8.7375	22.547	33.498	38.036	35.552	19.451	173.98	162.82	156.92	144.15	89.387	79.524	77.95	78.419	80.565	86.15	104.72	137.58	148.19	148.69	137.45	110.68	101.22	102.33	108.13	117.32	128.42	139.28	148.99	158.38	171.94	69.94	88.086	100.79	112.62	123.7	136.69	166.24	21.223	32.398	37.271	39.588	39.481	33.596	5.8655	163.28	159.31	160.62	167
0.76225	14.018	40.828	55.017	60.273	62.795	64.556	68.628	141.17	142.69	126.07	94.523	84.222	81.779	82.073	84.818	93.823	126.74	149.89	155.58	156.39	152.64	139.95	123.13	117.08	118.52	123.61	130.72	139.3	150.76	173.65	30.572	48.437	59.486	72.223	95.876	128.06	151.9	0.72724	24.34	35.318	40.923	44.046	45.284	43.185	23.703	164.89	158.87	159.14	163.07
174.31	62.875	73.779	74.146	74.31	74.778	75.917	78.816	88.734	119.73	128.93	109.87	91.376	86.19	86.143	90.633	111.91	149.3	158.9	162.09	163.09	161.81	155.58	140.67	128.02	125.41	128.23	133.97	142.9	162.27	21.071	38.307	45.668	50.301	53.676	54.978	166.64	164.22	176.23	19.336	37.601	46.349	51.125	54.246	56.497	57.636	151.93	152.84	154.35	155.96
118.44	101.96	91.2	85.498	82.478	80.939	80.456	81.235	85.63	125.46	154.67	156.65	150.46	117.01	101.02	116.54	152.33	162.53	166.39	168.81	170.68	171.95	171.53	164.67	143.11	131.88	133.37	140.11	154	7.6708	31.779	40.701	45.263	47.837	48.545	44.14	1.375	161.43	161.07	168.39	40.572	59.434	64.371	68.14	73.129	84.241	118.21	140.93	147.58	148.96
114.73	110.35	102.31	94.632	89.104	85.551	83.415	82.43	84.005	165.54	168.13	168.73	169.24	169.79	170.15	170.12	170.68	172.29	174.58	177.52	1.3704	6.4719	13.123	21.13	29.017	31.2	168.42	164.73	0.19906	21.577	35.281	42.296	46.097	47.985	47.841	41.554	170.85	154.21	150.18	145.33	130.51	98.331	86.421	84.615	86.899	93.738	109.19	130.62	143.62	149.19
120.63	121.33	116.42	107.69	98.317	90.972	85.812	81.267	14.773	174.26	172.65	172.32	172.74	173.93	176.24	0.19087	4.9585	8.0494	10.61	14.714	20.594	27.429	33.955	39.179	42.602	43.627	40.119	27.176	15.918	22.358	35.862	44.58	48.895	50.803	50.681	43.646	156.49	148.94	145.73	141.36	133.27	119.33	105.08	97.502	95.541	98.089	107.17	127.31	147.72	159.37
134.1	139	139.31	136.34	128.77	112.91	86.705	23.625	2.9042	177.15	174.78	174.03	174.49	176.4	1.292	16.159	46.672	58.331	58.116	53.813	50.092	48.526	48.334	48.573	48.616	47.904	45.327	36.778	9.2159	169.27	178.77	57.543	60.417	60.878	61.236	65.309	145.86	146.17	144.64	141.68	136.54	128.08	116.69	106.5	100.68	99.431	104.86	134.64	164.14	172.87
156.52	158.64	159.94	161.68	164.95	171.65	2.1026	7.8368	4.9176	179.53	175.95	174.64	175.42	179.34	14.947	58.203	71.789	76.24	77.722	76.413	71.973	65.677	60.07	56.23	53.708	51.74	49.394	41.889	146.87	139.98	135	126.9	111.67	93.562	84.393	88.664	134.19	145.5	146.18	144.7	141.71	136.61	128.1	115.65	102.8	92.972	79.873	9.3697	3.1602	2.2699
175.24	171.85	171.18	172.18	174.82	179.46	6.0684	12.23	12.697	4.6924	175.57	171.97	173.94	12.713	63.225	73.166	78.333	82.705	86.438	88.761	88.389	83.854	75.133	65.93	59.549	55.814	53.903	118.74	138.27	136.99	134.81	131.36	125.37	114.29	97.317	82.851	75.568	155.94	155.43	153.85	152.58	151.63	151.33	155.07	34.294	40.962	34.722	24.425	14.634	8.4834
7.4173	0.70207	178.22	178.34	0.5828	5.3466	14	29.054	51.53	76.158	95.247	103.46	97.38	81.984	75.689	76.432	80.62	87.019	94.464	101.25	105.88	107.35	103.88	90.854	71.091	60.499	58.867	134.79	137.71	137.17	135.97	133.95	130.19	121.41	97.036	70.708	59.194	49.818	33.248	9.6896	178.83	177.68	2.5958	12.555	23.477	30.565	33.118	31.316	24.501	14.415
19.783	9.3077	4.4469	3.8648	6.8869	15.231	35.182	61.968	77.412	86.677	93.131	96.654	95.382	87.147	77.188	74.073	78.478	90.523	106.46	117.92	124.38	128.09	130.29	131.41	130.7	58.342	44.311	141.12	139.11	138.56	138.02	137.06	134.87	127.62	84.671	61.123	55.785	51.962	46.444	36.476	23.256	15.273	14.448	18.14	24.006	30.269	36.023	41.167	45.737	45.863
43.46	28.562	15.655	13.59	22.013	43.895	64.516	75.725	83.295	89.591	94.957	98.782	99.403	91.935	70.359	56.652	54.252	85.285	135.38	138.04	139.53	140.89	142.47	144.79	149.81	173.12	33.539	36.386	145.23	141.8	141.86	142.23	142.55	142.23	55.698	54.697	54.448	53.696	51.564	46.202	35.182	23.106	18.237	19.549	24.486	32.025	43.093	61.507	84.912	99.672
75.351	79.19	81.625	78.698	73.504	73.309	76.254	80.644	86.023	92.174	98.699	105.03	110.8	118.39	22.426	24.738	22.02	10.723	168.81	155.43	150.71	149.36	149.73	151.88	158.71	12.081	41.174	46.919	47.113	10.755	153.48	153.25	156.91	170.47	34.376	49.317	53.963	56.353	57.466	56.427	48.644	26.959	15.379	16.497	23.31	35.869	59.521	85.2	98.365	105
90.153	93.609	95.974	95.325	90.212	83.736	80.912	82.42	87.52	95.932	107.18	120.34	136.81	162.53	6.057	16.184	18.907	15.838	5.2313	170.07	160.22	156.12	155.34	157.67	169.06	31.43	46.951	50.671	51.24	47.681	25.152	175.48	172.96	0.58203	20.132	41.932	53.996	61.625	68.534	77.141	91.907	122.41	151.82	170.54	10.41	48.625	82.935	96.486	103.91	108.61
98.478	101.04	103.23	103.64	100.15	91.159	81.828	79.294	85.991	108.06	131.95	144.42	154.29	166.53	1.9792	14.932	21.888	23.632	19.818	7.9359	172.09	163.08	160.49	163.57	6.507	43.859	51.666	54.019	54.442	52.457	42.796	13.676	179.52	179.39	6.1949	23.748	54.266	76.154	91.034	103.62	114.41	123.46	131.27	138.3	142.75	103.63	93.337	100.72	107.44	112.42
106.12	108.91	112.37	115.76	118.54	120.14	30.672	26.909	14.222	172.04	160.72	158.06	159.58	165.22	177.77	16.487	29.661	35.649	37.364	34.804	22.526	177.35	166.37	170.78	35.241	52.657	56.317	57.81	58.326	57.434	51.651	20.01	176.29	173.13	173.76	174.1	148.57	109.94	111.68	116.06	120.73	125.26	129.69	134.26	139.17	130.39	80.323	97.204	110.27	117.96
118.67	122.93	129.35	138.06	151.44	170.75	5.8694	11.88	10.969	3.7036	172.55	163.83	159.74	159.7	166.71	23.866	46.752	52.066	54.476	56.17	57.895	60.749	71.709	83.833	63.57	61.771	62.132	62.988	64.042	65.142	65.736	175.7	163.09	164.2	165.04	162.95	149.82	128.1	121.52	121.87	124.18	127.17	130.74	135.94	151.16	23.804	36.643	42.569	113.37	132
160.82	155.69	155.54	159.33	166.59	176.57	6.3135	12.718	14.775	11.734	1.7477	166.75	155.08	147.29	136.95	94.849	71.973	67.691	66.75	67.332	69.401	74.088	84.783	101.23	102.11	83.028	73.935	72.727	74.699	79.788	92.641	124.42	145.89	154.67	159.6	161.49	156.43	139.03	127.55	125.66	126.99	129.56	133.51	143.03	8.1611	28.87	32.684	32.249	25.337	177.44
8.6858	1.2171	173.19	169.71	171.68	178.54	8.3771	17.24	22.689	24.292	19.646	169.75	139.64	130.11	120.66	105.58	89.055	79.405	75.252	74.204	75.632	80.779	95.036	119.49	131.85	132.71	122.22	105.06	99.409	102.82	111.4	122.62	134.03	144.92	156.06	167.78	177.89	179.57	145.47	131.01	131.26	134.16	140.67	169.59	25.364	32.119	33.693	32.749	28.354	16.039
19.733	14.577	4.3357	174.27	171.21	176.87	12.052	28.098	37.654	43.839	51.012	74.433	112.05	118.94	118.02	112.17	101.42	89.761	82.338	79.432	80.471	87.95	112.44	136.27	144.24	146.68	145.65	139.68	128.61	120.52	118.98	121.22	125.47	132.3	151.6	16.412	28.778	32.93	34.411	32.724	18.381	167.75	174.3	20.761	32.067	35.553	36.359	35.425	32.218	24.247
29.964	28.506	19.835	170.09	151.63	147.46	52.768	55.779	57.349	59.947	64.773	75.323	96.642	114.44	121.1	121.73	117.2	105.96	92.027	84.525	85.286	102.85	137.25	147.94	151.84	153.85	154.48	152.72	145.74	132.48	122.18	118.09	116.44	112.99	76.29	43.07	39.819	38.925	38.265	37.135	34.768	30.042	25.23	31.024	38.564	41.161	41.457	40.494	38.118	32.809
43.026	48.687	64.95	105.19	116.05	114.51	102.27	81.981	71.247	68.186	68.958	73.647	87.33	114.67	130.91	137.52	141.1	143.7	146.68	157.47	168.67	156.68	155.42	156.36	158.08	160.22	162.51	164.38	163.95	152.73	120.69	109.28	104.69	96.154	72.843	52.03	44.731	41.772	40.1	38.714	37.084	34.688	31.17	92.596	78.641	63.07	55.97	52.119	49.381	46.717
58.824	68.313	84.949	102.76	111.98	114	109.28	95.549	79.892	71.969	69.335	69.813	75.288	128.05	150.43	155.7	160.05	165.24	171.88	179.09	2.8234	177.83	168.23	163.96	164.57	168.01	173.5	0.75289	9.6991	21.834	48.13	82.09	91.811	90.802	78.98	59.861	48.748	43.9	41.386	39.673	38.06	35.618	128.58	123.37	118.63	110.9	98.015	82.641	72.159	67.812
72.483	79.411	91.285	104.95	114.55	118.96	118.4	109.75	88.418	72.442	66.112	62.508	54.963	2.2903	168.37	167.87	169.99	173.7	178.8	4.8904	10.674	13.263	7.5991	176.8	175.92	3.167	12.948	21.743	28.846	35.221	42.966	57.43	82.476	96.469	96.942	82.248	57.35	46.611	42.474	40.148	37.838	0.26405	129.27	126.66	124.13	120.68	115.32	106.62	94.469	83.67
81.157	84.485	94.234	108.91	121.46	128.84	132.55	133.08	121.68	62.545	55.542	50.648	38.158	11.552	177.95	175.06	176.1	179.45	4.8845	12.749	23.76	38.67	55.317	65.807	62.381	47.816	40.335	38.698	39.061	40.294	42.485	47.772	78.984	115.55	120.69	121.29	117.96	77.162	44.213	39.435	31.047	135.77	131.27	129.38	127.69	125.59	122.45	117.02	106.74	90.67
84.645	83.842	93.228	117.69	136.76	145.04	150.09	155.18	164.12	7.982	32.65	38.12	32.645	16.973	4.1263	0.17198	1.2613	5.8166	14.168	27.66	45.736	62.343	73.476	79.305	79.614	72.821	60.487	50.791	45.816	43.363	41.92	40.311	149.86	133.3	132.28	131.76	131.35	131.03	131.38	139.73	145.03	137	134.19	132.73	131.63	130.48	128.88	125.91	117.92	88.585
74.406	65.875	57.306	169.58	163.12	162.86	164.12	166.68	171.29	0.035195	15.558	31.439	37.803	31.972	14.758	7.046	10.508	21.791	38.193	53.394	65.07	74.333	81.677	86.714	88.629	86.029	76.846	62.935	52.094	45.527	40.236	30.146	160.36	142.05	137.84	135.8	134.41	133.23	132.11	131.71	146.32	150.19	142.55	139.73	138.64	138.44	139.05	141.17	150.76	28.394
33.341	37.282	29.685	14.808	2.3952	176.24	173.83	173.57	175.04	178.81	8.1263	39.102	70.439	81.868	87.71	88.18	81.718	73.816	70.726	71.816	75.729	81.744	88.798	95.148	99.264	100.22	96.566	84.338	62.967	47.05	35.762	17.672	164.21	148.02	141.78	138.36	135.91	133.67	130.7	117.03	44.966	38.076	27.904	5.0086	165.79	160.58	162.5	170.77	5.6039	20.12
27.783	32.905	30.588	23.526	14.613	7.1739	2.3492	179.67	178.52	178.54	179.95	90.14	92.241	94.074	95.119	94.63	92.094	87.863	83.563	81.256	82.522	88.678	99.283	109.33	115.3	117.89	118.19	116.38	109.87	48.004	24.73	10.977	172.22	156.01	146.54	140.84	136.68	132.48	123.18	59.333	46.975	42.788	38.924	33.578	25.428	15.888	10.075	9.9494	13.808	19.43
31.022	36.55	36.588	33.117	27.511	21.122	15.191	10.313	6.1199	174.4	100.39	98.118	98.101	98.564	98.812	98.343	96.864	94.361	91.217	88.547	89.638	107.97	133.18	137.78	137.27	135.61	133.76	132.17	131.66	137.35	6.5294	15.306	9.9195	177.38	160.03	145.92	136.06	124.53	82.336	54.765	48.28	44.966	42.389	39.579	35.669	29.956	23.248	18.416	17.136	18.851
42.4	49.265	50.267	49.102	47.689	47.325	49.803	59.102	77.739	91.617	97.517	100.23	101.81	102.83	103.32	103.24	102.67	101.83	101.36	105.6	165.52	171.53	168.26	162.86	156.46	149.94	144.07	139.3	135.86	134.7	172.98	30.889	31.146	30.278	29.737	32.922	65.741	76.161	65.018	55.267	49.779	46.825	45.134	43.933	42.483	39.67	33.869	25.084	17.939	15.376
90.644	86.545	79.658	74.215	71.903	72.734	76.144	81.216	86.826	92.215	97.394	103.02	109.59	115.37	117.59	117.15	116.84	119.18	131.44	164.76	177.97	0.36705	179.42	176.29	170.82	162.67	152.6	142.91	134.97	127.11	84.231	46.237	42.43	41.721	42.867	46.473	54.064	64.019	66.63	59.613	52.28	48.975	48.577	50.05	53.004	57.365	63.285	73.219	147.74	157.7
111.9	109.84	103.87	95.106	87.897	84.884	85.182	87.329	90.365	94.013	99.496	122.37	170.11	175.77	174.75	169.04	159.42	153.73	159.57	172.94	2.081	6.1267	7.4423	6.9389	4.3938	178.16	163.93	142.15	126.5	113.56	84.399	55.4	47.735	45.806	46.327	48.958	54.891	68.224	91.713	107.95	104.52	57.58	60.454	70.178	81.313	91.487	100.26	108.54	117.49	127.25
119.84	120.47	118.03	110.76	99.803	92.43	90.441	91.497	94.074	98.198	114.59	178.41	4.1532	5.8352	5.8098	3.6782	177.85	167.97	163.36	172.6	5.7346	13.032	16.658	18.709	20.024	20.984	22.359	107.73	107.96	103.74	89.582	62.495	50.151	47.071	47.435	50.335	58.498	96.624	127.41	135.63	139.95	140.93	134.63	118.95	109.08	107.15	108.59	111.87	117.11	125.44
126.53	129.98	132.05	130.84	119.82	101.16	95.096	96.25	100.47	110.72	163.89	2.6943	7.4287	9.7262	10.726	10.196	6.2412	170.46	143.5	140.08	13.35	27.235	30.552	33.212	36.64	42.427	54.977	79.442	96.857	102.81	100.68	75.178	48.847	45.03	46.414	51.493	73.053	123.32	134.07	139.47	143.19	144.85	142.36	132.38	119.18	112.48	111.13	112.75	117.24	127.87
134.44	142.04	150.31	159.16	167.7	173.64	115.75	107.79	115.99	135.34	167.87	3.0664	9.5434	13.26	15.742	17.452	18.298	113	110.23	107.83	98.763	69.808	52.014	48.726	50.105	54.726	63.778	79.054	96.289	108.8	118.01	130.82	15.161	31.472	39.59	53.506	108.96	127.63	135.33	141.33	146.43	150.1	150.68	143.82	125.91	113.67	110.56	111.62	116.55	136.74
146.28	158.74	169.62	178.2	4.5061	8.5652	8.6679	166.6	137.31	141.94	160.29	0.62863	11.836	18.248	23.259	29.635	50.85	96.223	104.98	106.48	103.8	93.384	73.714	61.873	59.348	61.805	68.814	82.4	102.18	119.89	133.71	147.34	163.08	179.49	14.397	75.414	115.36	124.83	133.45	142.35	151.34	159.57	166.03	169.21	153.16	105.56	103.87	106.14	112.08	172.68
167.76	177.37	3.9663	8.8358	12.411	14.679	14.559	2.7392	139.1	133.54	139.77	164.85	16.311	28.086	36.198	47.901	72.369	95.622	105.09	108.78	109.14	104.95	91.234	72.759	65.385	66.027	72.693	88.812	114.03	132.09	143.63	153.23	162.39	171.23	179.34	101.46	106.01	114.13	124.92	141.4	162.22	178.08	8.4398	17.035	28.013	50.454	78.597	90.714	92.862	17.404
18.207	13.279	14.578	16.878	19.125	20.967	21.87	15.797	124.06	122.2	122.36	120.77	75.331	50.066	52.694	61.064	77.012	95.55	107.2	113.38	116.61	117.28	112.46	88.222	67.507	66.591	75.792	102.47	129.03	141.57	150.14	157.89	165.65	174	6.2429	69.307	89.756	96.715	102.1	112.15	14.137	19.245	23.138	27.379	33.04	42.262	58.525	76.877	82.969	25.483
46.038	29.481	25.114	25.325	26.913	29.265	33.439	61.313	111.31	115.63	116.18	113.26	99.869	72.52	63.125	64.97	74.925	94.207	111.83	121.87	128.33	133.88	140.5	153.07	10.315	38.619	68.725	130.93	140.76	147.97	155.19	163.05	171.93	3.2552	24.579	62.493	79.602	85.93	86.561	74.012	40.511	31.139	30.276	31.87	35.251	41.694	56.207	82.394	99.482	109.7
75.738	62.265	44.053	38.449	38.441	41.47	50.278	80.79	106.36	113.22	115.08	113.65	105.71	82.976	65.203	61.126	64.126	83.206	126.51	138.87	145.39	151.64	159.05	168.09	177.78	4.8863	0.53728	152.9	147.04	151.69	159.93	170.53	2.9745	17.815	37.685	60.407	75.68	83.185	84.846	77.248	52.689	37.663	34.067	34.189	36.496	42.585	65.095	101.45	111.99	116.57
97.892	96.824	86.309	67.623	57.948	57.494	64.952	84.76	104.77	113.63	117.14	117.67	113.75	90.358	56.782	48.642	43.599	29.733	173.61	162.69	162.22	164.96	169.47	175.11	1.1517	6.4594	8.1977	167.96	142.92	149.02	166.4	6.0918	20.123	31.154	43.172	58.769	74.954	85.808	90.75	89.092	70.207	43.001	35.946	34.992	36.709	44.543	99.084	114.85	118.06	119.16
110.86	110.12	106.12	96.409	81.532	71.922	71.901	83.375	104.45	117.56	123.54	126.98	130.3	151.86	31.842	33.224	30.471	22.868	9.9355	179.02	174.63	174.74	177.49	1.941	7.6278	14.88	27.5	65.391	89.603	91.902	66.017	39.671	37.135	39.274	44.512	55.549	76.632	95.448	104.42	108.41	108.79	78.012	34.264	32.68	33.442	67.122	120.84	121.86	122.06	121.54
120.15	118.45	115.64	110.19	98.887	81.419	69.386	67.674	101.91	135.01	140.35	144.86	153.08	171.87	14.082	23.627	25.952	24.021	18.384	10.987	5.8472	4.7606	7.1215	12.151	19.949	32.904	55.467	75.836	84.492	85.459	78.42	62.288	48.939	43.389	42.26	45.802	87.786	118.12	122.23	124.23	126.1	129.17	138.56	171.05	168.7	136.32	129.17	127.13	125.93	124.48
128.89	126.04	123.57	120.48	114.2	85.699	44.487	32.264	18.665	0.12562	167.6	163.62	165.51	173.03	5.6937	17.98	25.696	29.589	30.767	29.735	27.667	27.195	29.986	35.743	44.317	56.334	70.294	81.302	87.278	88.783	85.545	75.35	58.507	44.386	34.461	20.24	160.7	141.22	135.74	133.42	132.38	132.3	133.73	138.81	146.45	143.69	137.73	134.11	131.72	129.43
140.29	135.29	132.64	131.9	135.67	7.562	24.18	23.899	20.158	13.243	3.6823	174.9	170.25	170.48	176.38	10.602	31.867	49.172	60.402	67.444	70.897	71.156	69.24	67.104	67.028	70.713	78.355	87.016	93.014	95.509	94.681	89.32	72.848	40.329	19.646	4.0863	167.86	154.3	145.39	139.72	135.87	133.12	131.45	133.01	155.09	173.53	165.05	154.58	147.51	142.79
162.44	151.44	146.16	147.24	160.68	8.7315	20.43	23.353	23.084	20.369	14.246	3.259	169.94	160.04	152.69	136.4	96.028	86.782	85.721	85.982	86.056	85.4	83.828	81.514	79.361	79.661	86.037	97.44	105.15	107.94	108.2	107.26	106	7.8437	6.6301	1.4378	174.21	165.16	155.31	146.11	138.2	131.15	123.29	101.15	41.384	30.374	22.924	15.498	7.9275	1.3547
14.039	3.6341	170.5	166.17	175.06	10.808	20.749	25.493	27.887	29.019	28.814	23.599	139.76	128.68	124.5	118.14	108.92	100.83	96.36	94.373	93.439	92.755	91.93	90.834	89.822	92.405	130.08	142.17	136.69	130.35	125.66	123.22	125.04	148.54	1.0514	4.8112	3.1828	179.02	171.84	159.4	139.07	115	90.443	65.542	48.527	38.653	32.263	27.507	23.511	19.798
30.888	28.041	20.08	4.727	0.23059	10.759	22.643	30.624	36.952	44.222	56.127	77.561	98.335	109.36	115	117.07	115.2	110	104.74	101.6	100.22	99.867	100.3	102.37	114.05	162.95	170.86	168.97	162.8	152.71	141.13	132.29	127.96	131.94	1.4622	14.905	16.596	17.194	18.706	25.547	56.389	74.387	72.883	64.316	52.729	42.925	36.468	32.375	29.515	26.9
40.811	41.709	43.317	46.857	137.57	147.5	28.724	48.263	57.407	66.788	76.793	86.413	95.025	103.02	111.4	120.72	128.76	130.17	123.26	115.38	111.57	111.09	113.94	125.22	156.93	173.49	177.41	177.28	174.26	167.01	152.8	135.2	123.05	114.06	81.633	37.046	32.762	32.903	35.996	43.425	56.259	68.184	72.596	69.333	59.08	47.105	39.448	35.742	34.17	33.405
49.67	54.397	67.291	96.559	114.37	119.6	116.95	100.86	85.699	83.364	85.826	89.7	94.096	99.481	109.4	141.15	167.14	172.59	171.21	162.7	146.9	136.75	137.82	150.81	168.85	178.66	2.6448	3.8473	3.0227	179.08	164.97	129.29	112.41	103.33	88.659	61.305	46.38	42.575	43.59	48.548	58.154	70.714	80.387	83.97	78.588	57.669	42.338	39.314	41.286	46.919
60.978	70.955	89.253	106.52	116.09	120.86	121.87	116.76	103.46	93.458	90.997	91.777	93.606	95.999	105.14	3.6248	5.6932	5.969	4.9875	2.0311	175.36	164.21	156.58	161.01	174.06	4.0368	9.0907	11.653	13.013	13.666	13.572	104	102.66	99.868	93.125	76.808	56.735	48.084	46.853	50.525	60.896	81.016	100.25	111.69	119.7	126.83	132.89	81.687	71.416	79.862
81.257	92.05	103.8	112.94	119.64	124.83	128.73	129.92	123.08	105.16	95.673	93.754	93.461	90.66	23.255	13.286	12.253	11.772	10.983	9.2829	5.5023	176.98	162.85	157.97	176.89	14.239	20.242	23.343	26.35	31.666	49.106	86.494	98.046	100.63	99.268	91.258	67.983	49.811	45.722	48.725	66.658	109.05	122.18	128.24	132.73	136.12	137.19	131.33	110.75	96.886
111.81	110.8	113.82	118.5	124.28	131.51	140.7	151.23	160.43	164.54	134.06	99.449	96.045	82.299	22.353	17.737	16.829	16.48	16.124	15.443	13.856	8.511	127.99	107.26	93.403	62.174	45.383	41.426	42.071	46.841	59.553	82.162	97.713	104.81	108.52	110.65	110.06	28.883	27.762	25.501	140.67	131.71	133.1	135.73	138.61	141	141.65	137.38	120.36	100.72
133.29	126.25	122.9	124.53	131.4	145.42	163.13	174.94	0.91061	3.5144	3.2889	176.91	141.17	114.9	26.879	23.734	22.883	22.694	22.953	23.941	27.609	62.15	97.09	98.856	95.519	87.042	73.039	60.835	55.506	56.054	63.303	81.131	101.49	113.52	121.92	131.32	145.83	164.12	174.79	172.68	153.81	140.72	138.75	140.59	143.67	146.77	148.73	147.17	131.08	98.198
151.35	147.28	139.44	137.41	157.92	0.55885	7.1069	9.2821	9.8678	9.2967	7.0332	0.22877	153.23	120.22	105.69	73.576	43.853	37.438	36.744	40.531	56.207	86.034	97.407	99.952	99.026	95.085	87.09	75.347	65.15	60.625	62.839	79.852	114.4	128.92	137.2	145.31	154.37	163.41	170.26	172.11	163.04	146.49	142.2	145.43	151.12	157.05	162.27	166.66	171.91	74.9
174.45	3.579	17.734	31.71	33.354	27.882	22.605	19.019	16.361	13.715	9.8064	0.22202	142.86	117.58	109.16	101.78	90.911	76.077	65.928	66.006	77.205	92.062	100.21	103.34	103.84	102.32	98.081	88.952	73.427	58.726	49.07	17.898	149.12	147.68	150.1	154.47	160.19	166.74	173.79	1.9093	15.06	48.031	73.12	173.99	178.21	1.4455	4.414	8.0338	14.551	32.734
15.588	23.312	33.041	42.446	46.572	43.789	36.577	29.139	23.35	18.574	12.929	178.88	132.34	116.35	110.61	106.19	101.15	94.439	86.527	81.559	85.243	96.626	105.59	109.89	111.81	112.68	113.08	113.59	122.23	12.74	9.7454	1.1185	170.07	162.7	160.58	162.22	166.42	172.95	3.7415	25.774	50.472	60.168	61.239	55.504	42.642	29.397	21.926	18.807	18.648	22.638
27.721	31.835	39.978	51.291	59.899	61.829	56.888	46.347	34.903	25.951	17.646	176.91	126.85	116.35	112.06	108.92	105.77	101.85	96.353	89.045	85.56	111.51	126.43	128.23	129.23	131.47	136.4	146.47	162.1	175.01	1.2041	2.7053	0.81216	176.72	173.26	173.23	177.34	6.4992	25.002	48.181	60.178	64.471	64.644	61.372	54.138	43.203	32.003	23.78	18.452	14.949
34.353	36.305	45.961	64.989	78.568	83.075	82.445	76.948	63.578	43.274	26.855	1.8052	127.26	117.88	114.14	111.79	109.92	108.19	106.46	156.57	9.4413	4.4363	176.72	167.18	159.29	155.66	156.35	160.53	166.96	174.02	0.66534	7.0245	14.036	22.634	31.404	36.134	36.983	39.882	48.861	59.826	66.733	69.572	69.677	67.5	62.608	53.791	40.468	26.162	14.69	4.7369
[truncated: 25 more columns]
