# Supplementary material for: Stabilized Supralinear Network Model of Responses to Surround Stimuli in Primary Visual Cortex
Source: eNeuro. 2025 May 13;12(5):ENEURO.0459-24.2025. doi: 10.1523/ENEURO.0459-24.2025 (PMC12185980; doi:10.1523/ENEURO.0459-24.2025)
Supplement: Extended data — Download Extended data, ZIP file. [file eneuro-12-ENEURO.0459-24.2025-s003.zip › SSN_2d_V1-main/README.md]

# SSN_2d_V1
Stabilized Supralinear Network Model of Responses to Surround Stimuli in Primary Visual Cortex. This repository conatins the following codes,
- LT.py : Computes the length tuning curves of selected cells in the network.
- STC_{}.py: These two codes compute the response to a center and a center+surround stimulus at various relative orientations.
- FSS.py: Computes the local population response to a plaid stimulus at the center and a surround stimulus of orientation matching the orientation of the second component of the plaid.
- LT_parameter.py, STC_parameter.py and FSS_parameter.py contain the paramters for each of the codes above respectively. The user can merge these files into a single one. We decided to create
  a spearte paramter file for each in-silico experiment since some users may only be inetrested in a specific experiment.
- Codes with names starting with "Spikes" are for the Spiking model. These codes are written using Brian simulator (https://briansimulator.org/) (1) Goodman DFM and Brette R (2013) "Brian simulator" Scholarpedia 8(1):10883 and 
  (2)Stimberg M, Goodman DFM, Benichoux V, Brette R (2014) "Equation-oriented specification of neural models for simulations" Frontiers in Neuroinformatics 8:6. doi: 10.3389/fninf.2014.00006.
  
