# Supplementary material for: Stabilized Supralinear Network Model of Responses to Surround Stimuli in Primary Visual Cortex
Source: eNeuro. 2025 May 13;12(5):ENEURO.0459-24.2025. doi: 10.1523/ENEURO.0459-24.2025 (PMC12185980; doi:10.1523/ENEURO.0459-24.2025)
Supplement: Extended data — Download Extended data, ZIP file. [file eneuro-12-ENEURO.0459-24.2025-s003.zip › SSN_2d_V1-main/sample_cells.txt]

3.900000000000000000e+01 3.600000000000000000e+01
3.900000000000000000e+01 2.600000000000000000e+01
4.200000000000000000e+01 3.100000000000000000e+01
4.600000000000000000e+01 5.300000000000000000e+01
3.400000000000000000e+01 4.300000000000000000e+01
2.000000000000000000e+01 3.600000000000000000e+01
3.600000000000000000e+01 2.600000000000000000e+01
4.300000000000000000e+01 4.400000000000000000e+01
2.200000000000000000e+01 2.100000000000000000e+01
2.600000000000000000e+01 4.600000000000000000e+01
4.200000000000000000e+01 3.900000000000000000e+01
2.400000000000000000e+01 4.100000000000000000e+01
2.300000000000000000e+01 2.000000000000000000e+01
5.300000000000000000e+01 4.600000000000000000e+01
3.500000000000000000e+01 5.300000000000000000e+01
3.600000000000000000e+01 5.700000000000000000e+01
5.300000000000000000e+01 5.600000000000000000e+01
3.400000000000000000e+01 4.000000000000000000e+01
5.300000000000000000e+01 4.900000000000000000e+01
4.100000000000000000e+01 4.900000000000000000e+01
2.100000000000000000e+01 2.600000000000000000e+01
3.100000000000000000e+01 4.500000000000000000e+01
4.000000000000000000e+01 2.500000000000000000e+01
5.600000000000000000e+01 2.000000000000000000e+01
3.400000000000000000e+01 3.000000000000000000e+01
4.000000000000000000e+01 3.600000000000000000e+01
3.200000000000000000e+01 5.900000000000000000e+01
5.600000000000000000e+01 5.600000000000000000e+01
5.600000000000000000e+01 5.800000000000000000e+01
5.700000000000000000e+01 4.400000000000000000e+01
3.800000000000000000e+01 4.600000000000000000e+01
5.200000000000000000e+01 3.300000000000000000e+01
5.100000000000000000e+01 2.400000000000000000e+01
2.100000000000000000e+01 3.500000000000000000e+01
2.100000000000000000e+01 5.900000000000000000e+01
2.700000000000000000e+01 2.100000000000000000e+01
2.200000000000000000e+01 5.900000000000000000e+01
4.100000000000000000e+01 5.300000000000000000e+01
4.500000000000000000e+01 2.800000000000000000e+01
2.400000000000000000e+01 2.000000000000000000e+01
3.600000000000000000e+01 2.400000000000000000e+01
3.400000000000000000e+01 3.300000000000000000e+01
3.000000000000000000e+01 2.200000000000000000e+01
5.400000000000000000e+01 4.200000000000000000e+01
2.000000000000000000e+01 5.700000000000000000e+01
4.700000000000000000e+01 2.300000000000000000e+01
2.800000000000000000e+01 2.000000000000000000e+01
4.400000000000000000e+01 3.400000000000000000e+01
5.900000000000000000e+01 2.100000000000000000e+01
5.200000000000000000e+01 4.100000000000000000e+01
4.700000000000000000e+01 5.200000000000000000e+01
5.600000000000000000e+01 2.600000000000000000e+01
2.000000000000000000e+01 2.700000000000000000e+01
2.600000000000000000e+01 3.400000000000000000e+01
5.200000000000000000e+01 5.800000000000000000e+01
4.400000000000000000e+01 3.900000000000000000e+01
5.700000000000000000e+01 2.200000000000000000e+01
2.900000000000000000e+01 3.600000000000000000e+01
4.700000000000000000e+01 2.800000000000000000e+01
3.100000000000000000e+01 2.300000000000000000e+01
5.600000000000000000e+01 4.800000000000000000e+01
4.600000000000000000e+01 2.200000000000000000e+01
2.500000000000000000e+01 5.100000000000000000e+01
5.900000000000000000e+01 5.900000000000000000e+01
5.700000000000000000e+01 3.700000000000000000e+01
2.500000000000000000e+01 4.500000000000000000e+01
5.200000000000000000e+01 5.400000000000000000e+01
2.800000000000000000e+01 4.500000000000000000e+01
5.800000000000000000e+01 5.300000000000000000e+01
5.900000000000000000e+01 5.200000000000000000e+01
4.400000000000000000e+01 3.500000000000000000e+01
2.500000000000000000e+01 2.600000000000000000e+01
5.400000000000000000e+01 2.100000000000000000e+01
4.500000000000000000e+01 4.900000000000000000e+01
3.700000000000000000e+01 2.500000000000000000e+01
2.600000000000000000e+01 3.300000000000000000e+01
5.500000000000000000e+01 2.000000000000000000e+01
4.700000000000000000e+01 3.800000000000000000e+01
3.900000000000000000e+01 4.800000000000000000e+01
3.400000000000000000e+01 2.600000000000000000e+01
