# Supplementary material for: Stabilized Supralinear Network Model of Responses to Surround Stimuli in Primary Visual Cortex
Source: eNeuro. 2025 May 13;12(5):ENEURO.0459-24.2025. doi: 10.1523/ENEURO.0459-24.2025 (PMC12185980; doi:10.1523/ENEURO.0459-24.2025)
Supplement: Extended data — Download Extended data, ZIP file. [file eneuro-12-ENEURO.0459-24.2025-s003.zip › SSN_2d_V1-main/Spikes_STC_Center_plus_Surround.py]

from numpy import *
from brian import *
import sys
sys.path.append('path')  # path to saved weights
from Spikes_STC_parameter import *
from functools import reduce
import itertools as it
from scipy.special import erf     
from scipy import stats
import gc
   
#*********
#Extracting Map information

putmask(orient_map, orient_map > 179.9, 0.0) 
x = arange(num_el) // ncol
y = arange(num_el) % ncol
theta = orient_map[x,y]

#***********
# load weight matrices

Wee=load('path/Wee.npy')
Wie=load('path/Wie.npy')
Wei=load('path/Wei.npy')
Wii=load('path/Wii.npy')


# SIMULATION LOOP
#****************************************************************************************************************************

def find_rate(alphacen,alphas):

    clear(True,True)
    gc.collect()
    reinit_default_clock(t=0.0*second)
    defaultclock.dt=0.1*ms
    #mon_clock=Clock(dt=2.0*ms)
    random.seed()    


    def fc(x,y):
     profcenter= (erf(((lc/2.) + (x-xo))/(sqrt(2)*srf))+ erf(((lc/2.) - (x-xo))/(sqrt(2)*srf))) * (erf(((lc/2.) + (y-yo))/(sqrt(2)*srf))+ erf(((lc/2.) - (y-yo))/(sqrt(2)*srf)))
     profile= (1./4.)*profcenter
     return profile
  

    def fs(x,y):
      profout= (erf(((l/2.) + (x-xo))/(sqrt(2)*srf))+erf(((l/2.) - (x-xo))/(sqrt(2)*srf))) * (erf(((l/2.) + (y-yo))/(sqrt(2)*srf))+ erf(((l/2.) - (y-yo))/(sqrt(2)*srf)))
      profin= (erf(((a/2.) + (x-xo))/(sqrt(2)*srf))+ erf(((a/2.) - (x-xo))/(sqrt(2)*srf))) * (erf(((a/2.) + (y-yo))/(sqrt(2)*srf))+ erf(((a/2.) - (y-yo))/(sqrt(2)*srf)))
      profile= (1./4.)*(profout-profin)
      return profile   


    eqs= Equations('''
               dV/dt= (-(V-El) + (ge/gl)*(Ee-V) + (gi/gl)*(Ei-V) + (gin/gl)*(Ee-V))/taum + sigma_bg*xi/(ms**0.5)  : volt   
               taum: second
               dge/dt=-ge/taue            : siemens
               dq/dt=-q/taue + (1/sigmag)*(mean_gin/taue)+ xi/taue    : second**(-0.5)
               gin= sigmag*q               : siemens
               mean_gin                    : siemens
               sigmag                      : siemens*second**(0.5)
               dgi/dt=-gi/taui            : siemens
               Ie_N=ge*(Ee-V)             : amp
               Ii_N=gi*(Ei-V)             : amp
               Ie_in=gin*(Ee-V)           : amp
               ''')

    G= NeuronGroup(N=N_pop, model=eqs, threshold=Vt , reset=Vr, refractory=tau_ref)

    # initialize the value of V for each neuron in the group:
    G.V= El+ (Vt-Vr)*rand(len(G))
    G.ge=zeros(len(G))
    G.gi=zeros(len(G))
    G.q=zeros(len(G))
    
    # Divide the population into Ne excitatory neurons and Ni inhibitory neurons:
    Ge=G.subgroup(Ne)
    Gi=G.subgroup(Ni)
    Ge.taum=taumE*ones(len(Ge))
    Gi.taum=taumI*ones(len(Gi))
    subgpe=Ge[recorded_neuron]
    subgpi=Gi[recorded_neuron]
   
    # Set the Connections and the Connectivity:
    Cee=Connection(Ge,Ge,'ge')
    Cie=Connection(Ge,Gi,'ge')
    Cii=Connection(Gi,Gi,'gi')
    Cei=Connection(Gi,Ge,'gi')

    Cee.connect(Ge,Ge,Wee)
    Cie.connect(Ge,Gi,Wie)
    Cii.connect(Gi,Gi,Wii)
    Cei.connect(Gi,Ge,Wei)

    # Input:

    diffangcen=absolute(alphacen-theta)
    diffangcen[diffangcen>90.]= 180. - diffangcen[diffangcen>90.]

    diffangs=absolute(alphas-theta)
    diffangs[diffangs>90.]= 180. - diffangs[diffangs>90.]

    rate=NR(C1)*exp(-(diffangcen**2.)/(2*sig_fori**2.))*fc(x,y) + NR(C2)*exp(-(diffangs**2.)/(2*sig_fori**2.))*fs(x,y) + 1e-8*Hz
    
    Mean=Ninput*gext*taue*rate

    SD=(Ninput*rate*(taue**2)*(gext**2))**0.5

    Ge.mean_gin= Mean
    Ge.sigmag= SD
    Gi.mean_gin= Mean
    Gi.sigmag= SD
    
    #  Monitors: 
    #Se = SpikeMonitor(Ge)
    #Si = SpikeMonitor(Gi)
    # E_Ie=StateMonitor(Ge,'Ie_N',record= samecells)
    # E_Ii=StateMonitor(Ge,'Ii_N',record= samecells)
    # I_Ie=StateMonitor(Gi,'Ie_N',record= samecells)
    # I_Ii=StateMonitor(Gi,'Ii_N',record=samecells)
    # E_Iin=StateMonitor(Ge,'Ie_in',record=samecells)
    # I_Iin=StateMonitor(Gi,'Ie_in',record=samecells)
    # E_V=StateMonitor(Ge,'V',record=recorded_neuron)
    # E_ge=StateMonitor(Ge,'ge',record= samecells)
    # E_gi=StateMonitor(Ge,'gi',record= samecells)
    # I_ge=StateMonitor(Gi,'ge',record= samecells)
    # I_gi=StateMonitor(Gi,'gi',record= samecells)
    Rte=PopulationRateMonitor(subgpe,bin=500*ms)
    Rti=PopulationRateMonitor(subgpi,bin=500*ms)
    
    # Run the simulation :
    run(run_time)


    #Statistics :

    # 1- rates: 
    # rate_e=zeros(len(samecells))
    # rate_i=zeros(len(samecells))
    # index1=0
    # for i in samecells:
    #   if len(Se[i]) < 1:
    #      rate_e[index1]=0.0
    #   else :
    #      rate_e[index1]= len(Se[i])/run_time
    #   index1+=1
      
    # index11=0  
    # for i in samecells:
    #   if len(Si[i])< 1:
    #      rate_i[index11]=0.0
    #   else:    
    #      rate_i[index11]=len(Si[i])/run_time
    #   index11+=1

    # Avg_rate_e=mean(rate_e)  
    # Avg_rate_i=mean(rate_i)

    # method 2 for computing the rates and sem
    mRte=mean(Rte.rate[:-1])
    mRti=mean(Rti.rate[:-1])
    sem_Rte=stats.sem(Rte.rate[:-1])
    sem_Rti=stats.sem(Rti.rate[:-1])
    
    # #2- currents:
    # # average over time for each neuron 
    # Mean_E_Ie=mean(E_Ie.values,axis=1)   
    # Mean_E_Ii=mean(E_Ii.values,axis=1)
    # Mean_I_Ie=mean(I_Ie.values,axis=1)
    # Mean_I_Ii=mean(I_Ii.values,axis=1)
    # Mean_E_Iin=mean(E_Iin.values,axis=1)
    # Mean_I_Iin=mean(I_Iin.values,axis=1)
    # Mean_E_ge=mean(E_ge.values,axis=1)
    # Mean_E_gi=mean(E_gi.values,axis=1)
    # Mean_I_ge=mean(I_ge.values,axis=1)
    # Mean_I_gi=mean(I_gi.values,axis=1)
    # # average over neurons  
    # Avg_E_Ie=mean(Mean_E_Ie)
    # Avg_E_Ii=mean(Mean_E_Ii)
    # Avg_I_Ie=mean(Mean_I_Ie)
    # Avg_I_Ii=mean(Mean_I_Ii)
    # Avg_E_Iin=mean(Mean_E_Iin)
    # Avg_I_Iin=mean(Mean_I_Iin)
    # Avg_E_ge=mean(Mean_E_ge)
    # Avg_E_gi=mean(Mean_E_gi)
    # Avg_I_ge=mean(Mean_I_ge)
    # Avg_I_gi=mean(Mean_I_gi)
    
    
    # #3- cv's 
    # if lc==l_monitor_network:
    #   index3=0
    #   cv_e=zeros(len(samecells))
    #   cv_i=zeros(len(samecells))
    #   for i in samecells:
    #     cv_e[index3]=(3. if len(Se[i])<=1 else CV(Se[i]))
    #     cv_i[index3]=(3. if len(Si[i])<=1 else CV(Si[i]))
    #     index3+=1
    #   cv_e=nan_to_num(cv_e)
    #   cv_i=nan_to_num(cv_i)
    #   print 'cv_e=',cv_e
    #   print 'cv_i=',cv_i
      
    # #append currents:
    # Sur_angle.append(alphas)
    # save_e.append(Avg_E_Ie)
    # save_i.append(Avg_E_Ii)

    # savi_e.append(Avg_I_Ie)
    # savi_i.append(Avg_I_Ii)    

    # save_in.append(Avg_E_Iin)
    # savi_in.append(Avg_I_Iin)

    # save_ge.append(Avg_E_ge)
    # save_gi.append(Avg_E_gi)

    # savi_ge.append(Avg_I_ge)
    # savi_gi.append(Avg_I_gi)

    
    return(mRte,mRti,sem_Rte,sem_Rti) 

#*************************************************************************************                                                                                                                                                                                   

if __name__ == "__main__":
 #recorded neuron
 S=loadtxt('sample_cells.txt')
 coordinate=int(sys.argv[1])
 xo,yo=S[coordinate-1]
 recorded_neuron=75*xo+yo
 recorded_neuron=int(recorded_neuron)
 pref=orient_map[int(xo),int(yo)]

 #**********
 # define local population:
 #dpop=2.
 #pop=[]
 #for posx,posy in it.product(arange(xo-rint(dpop/2.),xo+1+rint(dpop/2.)),arange(yo-rint(dpop/2.),yo+1+rint(dpop/2.))):
 # pop.append(75*posx+posy)
 #samecells=pop
 
 # # neurons of similar orientation
 # logic=where(logical_and(theta>=(theta[recorded_neuron]-0.5),theta<=(theta[recorded_neuron]+0.5))) 
 # samecells=(logic[0]).astype(int)
 # samecells=samecells.tolist()
 #***********

 samecells=[recorded_neuron]
 
 # stimulus orientations: 
 delta=40 
 rotate=union1d(arange(pref-delta,pref,10),arange(pref,pref+delta+10,10))
 rotate[rotate>=180]=rotate[rotate>=180]-180.
 rotate[rotate<0]=180.+ rotate[rotate<0]

 # lists and arrays to save the data:

 # Sur_angle=[]
 # save_e=[]
 # save_i=[]
 # savi_e=[]
 # savi_i=[]
 # save_in=[]
 # savi_in=[]
 # save_ge=[]
 # save_gi=[]
 # savi_ge=[]
 # savi_gi=[]

 dim=len(rotate)+1

 E_Mtx=zeros((dim,dim))
 E_Mtx[0,0]=0
 E_Mtx[0,1:]=arange(-delta,delta+10,10)
 E_Mtx[1:,0]=arange(delta,-delta-10,-10) 

 I_Mtx=zeros((dim,dim))
 I_Mtx[0,0]=0
 I_Mtx[0,1:]=arange(-delta,delta+10,10)
 I_Mtx[1:,0]=arange(delta,-delta-10,-10)

 Sem_E=zeros((dim,dim))
 Sem_E[0,0]=0
 Sem_E[0,1:]=arange(-delta,delta+10,10)
 Sem_E[1:,0]=arange(delta,-delta-10,-10)

 Sem_I=zeros((dim,dim))
 Sem_I[0,0]=0
 Sem_I[0,1:]=arange(-delta,delta+10,10)
 Sem_I[1:,0]=arange(delta,-delta-10,-10)

 
 # run experiment:
 alphacen=rotate[::-1]
 alphas=rotate

 ro=1 
 for angcen in alphacen:
  col=1
  for angsur in alphas:
    response_e, response_i, sem_re, sem_ri= find_rate(angcen,angsur)
    E_Mtx[ro,col]=response_e
    I_Mtx[ro,col]=response_i
    Sem_E[ro,col]=sem_re
    Sem_I[ro,col]=sem_ri
    col+=1
  ro+=1


 savefitpath='/path/Center_Surround/'
 savefit='neuron_number_%.1f_pref_orientation_%.3f' % (recorded_neuron,theta[recorded_neuron])
 savefit.replace(' ','')

 fitname1= savefitpath+'Ang_E_Mtx_'+ savefit +'.txt'
 savetxt(fitname1,E_Mtx)
 
 fitname2= savefitpath+'Ang_I_Mtx_'+ savefit +'.txt'
 savetxt(fitname2,I_Mtx)

 fitname3= savefitpath+'Ang_Sem_E_'+ savefit +'.txt'
 savetxt(fitname3,Sem_E)

 fitname4= savefitpath+'Ang_Sem_I_'+ savefit +'.txt'
 savetxt(fitname4,Sem_I)

 

 # save_cur=[Sur_angle,save_e,save_i]
 # asave_cur=transpose(array(save_cur))

 # savi_cur=[Sur_angle,savi_e,savi_i]
 # asavi_cur=transpose(array(savi_cur))

 # savIn_cur=[Sur_angle,save_in,savi_in]
 # asavIn_cur=transpose(array(savIn_cur))

 # save_g=[Sur_angle,save_ge,save_gi]
 # asave_g=transpose(array(save_g))

 # savi_g=[Sur_angle,savi_ge,savi_gi]
 # asavi_g=transpose(array(savi_g))


 # fitname1='ST_Network_Inputs_to_Ecell_'+ savefit +'.txt'
 # savetxt(fitname1,asave_cur)

 # fitname2='ST_Network_Inputs_to_Icell_'+ savefit +'.txt'
 # savetxt(fitname2,asavi_cur)

 # fitname3='ST_Ext_Inputs'+ savefit +'.txt'
 # savetxt(fitname3,asavIn_cur)


   
