# Supplementary material for: Stabilized Supralinear Network Model of Responses to Surround Stimuli in Primary Visual Cortex
Source: eNeuro. 2025 May 13;12(5):ENEURO.0459-24.2025. doi: 10.1523/ENEURO.0459-24.2025 (PMC12185980; doi:10.1523/ENEURO.0459-24.2025)
Supplement: Extended data — Download Extended data, ZIP file. [file eneuro-12-ENEURO.0459-24.2025-s003.zip › SSN_2d_V1-main/STC_Center_plus_Surround.py]

from numpy import *
import sys
sys.path.append('path') # path to saved weights
from STC_parameter import *
from scipy.special import erf     
from scipy import sparse
from functools import reduce


#**************
# Extracting Map Information:

putmask(orient_map, orient_map > 179.9, 0.0) 
# Place neurons on the grid; each neuron has a location and a preferred orientation
x = arange(num_el) // ncol
y = arange(num_el) % ncol
theta = orient_map[x,y]

    
#**************
# load weight matrices:

Wee=load('path/Wee.npy')
Wie=load('path/Wie.npy')
Wei=load('path/Wei.npy')
Wii=load('path/Wii.npy')


#*************
# neuronal parameters                                                                                                                                                

taue=mtaue*ones(num_el)  
taui=mtaui*ones(num_el)  
aK=maK*ones(num_el)  
ne=mne*ones(num_el)  
ni=mni*ones(num_el)  


# SIMULATION LOOP
#****************************************************************************************************************************
 
def find_rate(alphacen,alphas): 
    
    # center    
    def fc(x,y):
     profcenter= (erf(((lc/2.) + (x-xo))/(sqrt(2)*srf))+ erf(((lc/2.) - (x-xo))/(sqrt(2)*srf))) * (erf(((lc/2.) + (y-yo))/(sqrt(2)*srf)) + erf(((lc/2.) - (y-yo))/(sqrt(2)*srf)))
     profile= (1./4.) * profcenter
     return profile
  

    # annulus:                                                                                                                                                                                          
    def fs(x,y):
     profout= (erf(((l/2.) + (x-xo))/(sqrt(2)*srf))+erf(((l/2.) - (x-xo))/(sqrt(2)*srf))) * (erf(((l/2.) + (y-yo))/(sqrt(2)*srf))+ erf(((l/2.) - (y-yo))/(sqrt(2)*srf)))
     profin= (erf(((a/2.) + (x-xo))/(sqrt(2)*srf))+ erf(((a/2.) - (x-xo))/(sqrt(2)*srf))) * (erf(((a/2.) + (y-yo))/(sqrt(2)*srf))+ erf(((a/2.) - (y-yo))/(sqrt(2)*srf)))
     profile= (1./4.)*(profout-profin)
     return profile


    # Set the external inputs from layer 4:
    diffangcen=absolute(alphacen-theta)
    diffangcen[diffangcen>90.]= 180.-diffangcen[diffangcen>90.]

    diffangs=absolute(alphas-theta)
    diffangs[diffangs>90.]= 180.-diffangs[diffangs>90.]

    he= NR(C1)*fc(x,y)*exp(-(diffangcen**2.)/(2*sig_fori**2.)) + NR(C2)*fs(x,y)*exp(-(diffangs**2.)/(2*sig_fori**2.)) 
    hi= NR(C1)*fc(x,y)*exp(-(diffangcen**2.)/(2*sig_fori**2.)) + NR(C2)*fs(x,y)*exp(-(diffangs**2.)/(2*sig_fori**2.))


     # Integrate the rate equations:
    re=zeros(num_el) 
    ri=zeros(num_el)
    zer=zeros(num_el)
    mre=zeros(num_el)
    mri=zeros(num_el)

    for j in range(T): 
       
       rece=dot(Wee,re)-dot(Wei,ri)
       reci=dot(Wie,re)-dot(Wii,ri)

       re= re + (dt/taue)* (-re +  aK* ( maximum(zer,he+rece) )**ne)
       ri= ri + (dt/taui)* (-ri +  aK* ( maximum(zer,hi+reci) )**ni)

       # if j>=Tss:      
       #  mre=mre+re
       #  mri=mri+ri

       unst=where(re>200.)
       size_unst=size(unst)
       if size_unst>0:
        print "number of unstable cells", size_unst
        print "unstable cells", unst
        exit(1)       

 
    pe=re[recorded_neuron]
    pi=ri[recorded_neuron] 


   
    return(pe,pi)
   

 
#*************************************************************************************                                                                                                                                                                                   
if __name__ == "__main__":    

 # recorded neuron                                                                                                                                         
 S=loadtxt('sample_cells.txt')
 coordinate=int(sys.argv[1])                                                                                                                                       
 xo,yo= S[coordinate-1]
 recorded_neuron= 75*xo + yo
 recorded_neuron=int(recorded_neuron)
 pref=orient_map[int(xo),int(yo)]

 # stimulus orientations: 
 delta=50.
 rotate=union1d(arange(pref-delta,pref,10),arange(pref,pref+delta+10,10))
 rotate[rotate>=180]=rotate[rotate>=180]-180.
 rotate[rotate<0]=180.+ rotate[rotate<0] 

 
  
 dim=len(rotate)+1

 E_Mtx=zeros((dim,dim))
 E_Mtx[0,0]=0
 E_Mtx[0,1:]=arange(-delta,delta+10,10)
 E_Mtx[1:,0]=arange(delta,-delta-10,-10)

 I_Mtx=zeros((dim,dim))
 I_Mtx[0,0]=0
 I_Mtx[0,1:]=arange(-delta,delta+10,10)
 I_Mtx[1:,0]=arange(delta,-delta-10,-10)

 # run experiment:
 alphacen=rotate[::-1]
 alphas=rotate

 ro=1
 for angcen in alphacen:
  col=1
  for angsur in alphas:
    response_e, response_i= find_rate(angcen,angsur)
    E_Mtx[ro,col]=response_e
    I_Mtx[ro,col]=response_i
    col+=1
  ro+=1

 #save data
 savefitpath='/Center_Surround/'
 savefit='neuron_%.1f_pref_orientation_%.3f' % (recorded_neuron,theta[recorded_neuron])
 savefit.replace(' ','')

 fitname1= savefitpath+'E_Mtx_'+ savefit +'.txt'
 savetxt(fitname1,E_Mtx)

 fitname2= savefitpath+'I_Mtx_'+ savefit +'.txt'
 savetxt(fitname2,I_Mtx)
